# Supplementary material for: The Impact of Purple-Flesh Potato (Solanum tuberosum L.) cv. “Shadow Queen” on Minor Health Complaints in Healthy Adults: A Randomized, Double-Blind, Placebo-Controlled Study
Source: Nutrients. 2022 Jun 13;14(12):2446. doi: 10.3390/nu14122446 (PMC9227939; doi:10.3390/nu14122446)
Supplement: Supplementary file 1 [file nutrients-14-02446-s001.zip]

Archive with 1 entries (1 files):
- nutrients-1767048-supplementary.pdf
